# Supplementary material for: Network-based validation of the psychometric questionnaire EDI-3 for the assessment of eating disorders
Source: Sci Rep. 2023 Jan 28;13:1578. doi: 10.1038/s41598-023-28743-5 (PMC9884211; doi:10.1038/s41598-023-28743-5)
Supplement: Supplementary file 2 — Supplementary Information 2. [file 41598_2023_28743_MOESM2_ESM.xlsx]

## Sheet: cross_item_stability
Network-based validation of the psychometric questionnaire EDI-3 for the assessment of Eating Disorders Supplementary material 2
ITEM STABILITY of the CROSS-SAMPLE NETWORK Proportion of times each item is detected in each empirically derived dimension across the replicate samples
Item	B	ID+ED	BD+DT	A+P	MF	LSE+PA	II+IA	C8	C9		Max item stability ACROSS dimensions
4_5_28_38_46	0.967936	0	0.01002	0	0	0	0	0.0200401	0.00200401		0.967936
61	0.967936	0	0.01002	0	0	0	0	0.0200401	0.00200401		0.967936
64	0.967936	0	0.01002	0	0	0	0	0.0200401	0.00200401		0.967936
53	0.961924	0	0.0160321	0	0	0	0	0.0200401	0.00200401		0.961924
71	0.476	0.02	0.002	0.002	0.022	0	0.43	0.048	0		0.476
72_81	0.451807	0.166667	0	0.0060241	0.0200803	0	0.291165	0.064257	0		0.451807
77	0.002	0.914	0	0.002	0.01	0	0.016	0.056	0		0.914
8_44	0	0.88755	0	0	0.0160643	0	0.0321285	0.064257	0		0.88755
21_26_51_60	0	0.885542	0	0	0.0160643	0	0.0341365	0.064257	0		0.885542
33	0	0.883534	0	0	0.0160643	0	0.0361446	0.064257	0		0.883534
67	0.00400802	0.869739	0	0.00200401	0.01002	0	0	0.114228	0		0.869739
70_79_83	0.00400802	0.867735	0	0.00200401	0.01002	0	0	0.116232	0		0.867735
85	0.00400802	0.867735	0	0.00200401	0.01002	0	0	0.116232	0		0.867735
90	0.00402414	0.82495	0	0.0764588	0.00804829	0.0160966	0.00804829	0.0623742	0		0.82495
40	0.313253	0.588353	0.00803213	0	0.0060241	0	0.0240964	0.0582329	0.00200803		0.588353
9_45_55_59	0	0	0.996	0	0	0.004	0	0	0		0.996
2_12_19	0	0	0.996	0	0	0.004	0	0	0		0.996
31	0	0	0.996	0	0	0.004	0	0	0		0.996
62	0	0	0.996	0	0	0.004	0	0	0		0.996
16_25_49	0.022	0	0.976	0	0	0	0	0.002	0		0.976
7_32	0.022	0	0.976	0	0	0	0	0.002	0		0.976
01	0.156313	0	0.831663	0	0	0	0	0.012024	0		0.831663
11	0.284569	0	0.695391	0.00200401	0	0	0	0.0160321	0.00200401		0.695391
47	0.292585	0	0.687375	0	0	0	0	0.0180361	0.00200401		0.687375
82	0.002	0	0	0.996	0	0	0	0.002	0		0.996
13_43	0.002	0	0	0.994	0.002	0	0	0.002	0		0.994
29_36_52_63	0.002	0	0	0.994	0.002	0	0	0.002	0		0.994
75	0	0	0	0.994	0	0	0	0.006	0		0.994
88	0	0	0	0.994	0	0	0	0.006	0		0.994
78	0.004	0	0	0.988	0	0	0	0.008	0		0.988
66	0.018	0.002	0	0.964	0	0.008	0	0.008	0		0.964
68_86	0.196	0	0.002	0.782	0	0	0	0.018	0.002		0.782
74	0.024	0.008	0	0.236	0.014	0	0.674	0.044	0		0.674
3_6_14_18	0	0.018	0	0.004	0.978	0	0	0	0		0.978
22_39_58	0	0.018	0	0.004	0.978	0	0	0	0		0.978
35	0	0.064	0	0.006	0.926	0.002	0	0.002	0		0.926
10_27	0	0	0	0	0	1	0	0	0		1
20	0	0	0	0	0	1	0	0	0		1
37	0	0	0	0	0	1	0	0	0		1
41	0	0	0	0	0	1	0	0	0		1
42	0	0	0	0	0	1	0	0	0		1
50	0	0	0	0	0	1	0	0	0		1
24	0	0	0	0	0.002	0.998	0	0	0		0.998
91	0	0.002	0	0	0	0.998	0	0	0		0.998
18	0.002	0.09	0	0	0	0.828	0.07	0.01	0		0.828
56	0.00200401	0.174349	0	0	0	0.731463	0.0681363	0.0240481	0		0.731463
84	0.00200401	0.330661	0	0	0.00400802	0.579158	0.00601202	0.0781563	0		0.579158
17	0.008	0	0	0	0	0	0.972	0.02	0		0.972
30	0.008	0	0	0	0	0	0.972	0.02	0		0.972
54	0.008	0	0	0	0	0	0.972	0.02	0		0.972
23_69_73	0.008	0	0	0	0	0	0.972	0.02	0		0.972
87	0.008	0	0	0	0	0	0.972	0.02	0		0.972
15_57	0.008	0.024	0	0	0	0	0.948	0.02	0		0.948
65	0.01	0.008	0	0.002	0.004	0.004	0.934	0.038	0		0.934
76	0.008	0	0	0	0	0.06	0.91	0.022	0		0.91
34	0	0.140281	0	0	0.00601202	0	0.795591	0.0581162	0		0.795591
80	0.008	0	0	0	0	0.284	0.686	0.022	0		0.686
89	0.006	0	0	0	0	0.408	0.57	0.016	0		0.57
Max item stability WITHIN dimension	0.967936	0.914	0.996	0.996	0.978	1	0.972	0.116232	0.00200803

## Sheet: an_item_stability
Network-based validation of the psychometric questionnaire EDI-3 for the assessment of Eating Disorders Supplementary material 2
ITEM STABILITY of the ANOREXIA NERVOSA SUBSAMPLE NETWORK Proportion of times each item is detected in each empirically derived dimension across the replicate samples
ITEM	B	BD+DT	MF	A+P	LSE+PA	II+IA	ID+ED	C8	C9		Max item stability ACROSS dimensions
4_5_28_38_46	0.964	0.006	0	0.03	0	0	0	0	0		0.964
61	0.964	0.006	0	0.03	0	0	0	0	0		0.964
64	0.964	0.006	0	0.03	0	0	0	0	0		0.964
53	0.962	0.008	0	0.03	0	0	0	0	0		0.962
9_45_59	0	1	0	0	0	0	0	0	0		1
2_12_19	0	1	0	0	0	0	0	0	0		1
32	0	1	0	0	0	0	0	0	0		1
31_55_62	0	1	0	0	0	0	0	0	0		1
01	0.002	0.998	0	0	0	0	0	0	0		0.998
07	0.002	0.998	0	0	0	0	0	0	0		0.998
16_25_49	0.002	0.998	0	0	0	0	0	0	0		0.998
47	0.044	0.95	0	0.004	0	0	0	0.002	0		0.95
11	0.144	0.842	0	0.014	0	0	0	0	0		0.842
3_6_14_48	0.002	0	0.876	0.066	0.002	0.002	0.052	0	0		0.876
22_39_58	0.002	0	0.876	0.066	0.002	0.002	0.052	0	0		0.876
35	0.002	0	0.722	0.082	0.016	0.002	0.148	0.024	0.004		0.722
82	0.002	0	0.036	0.942	0	0	0.02	0	0		0.942
29_36_52_63	0.002	0	0.044	0.938	0	0	0.016	0	0		0.938
13_43	0.002	0	0.044	0.93	0.004	0.008	0.012	0	0		0.93
75_88	0.0280561	0.00801603	0.00400802	0.8998	0	0	0.0460922	0.0140281	0		0.8998
66_68_86	0.158	0.002	0.008	0.786	0	0	0.036	0.01	0		0.786
78	0.0440882	0.198397	0	0.733467	0.00601202	0	0.012024	0.00601202	0		0.733467
37	0	0	0	0	1	0	0	0	0		1
41	0	0	0	0	1	0	0	0	0		1
42	0	0	0	0	1	0	0	0	0		1
50	0	0	0	0	1	0	0	0	0		1
91	0	0	0	0	0.996	0	0.004	0	0		0.996
20	0	0	0.00201207	0	0.981891	0.00804829	0.00402414	0.00402414	0		0.981891
10_27	0	0	0.01002	0	0.933868	0	0.0440882	0.012024	0		0.933868
24	0	0	0.042	0.002	0.918	0	0.03	0.008	0		0.918
18	0	0	0.0222222	0.0020202	0.739394	0.0444444	0.137374	0.0545455	0		0.739394
84	0	0	0.0244399	0.0162933	0.663951	0.00814664	0.207739	0.0773931	0.00203666		0.663951
56	0	0	0.0302419	0.00604839	0.582661	0.0342742	0.296371	0.046371	0.00403226		0.582661
80	0	0	0.01222	0.00610998	0.553971	0.331976	0.01222	0.0835031	0		0.553971
89	0	0	0.00403226	0.016129	0.469758	0.471774	0	0.0383065	0		0.471774
15_34_57	0.002	0	0	0	0	0.996	0	0.002	0		0.996
23	0.002	0	0	0	0	0.996	0	0.002	0		0.996
69_73	0.002	0	0	0	0	0.996	0	0.002	0		0.996
87	0.002	0	0	0	0	0.986	0.004	0.006	0.002		0.986
54	0	0	0	0	0	0.981928	0	0.0180723	0		0.981928
30	0.00200803	0	0	0	0.00200803	0.977912	0	0.0180723	0		0.977912
17	0	0	0	0.00402414	0.0422535	0.903421	0	0.0503018	0		0.903421
76	0	0	0	0.0040404	0.147475	0.806061	0.0020202	0.040404	0		0.806061
65	0.00835073	0	0.0375783	0.0334029	0.0334029	0.649269	0.0521921	0.183716	0.00208768		0.649269
74	0.01875	0.00208333	0.0833333	0.09375	0.00208333	0.472917	0.127083	0.197917	0.00208333		0.472917
8_44	0	0	0.0460922	0.0140281	0	0	0.897796	0.0360721	0.00601202		0.897796
21_26_51_60	0	0	0.0460922	0.0140281	0	0	0.897796	0.0360721	0.00601202		0.897796
33	0	0	0.0460922	0.0140281	0	0	0.897796	0.0360721	0.00601202		0.897796
77	0	0	0.0424242	0.0282828	0	0.00808081	0.854545	0.0606061	0.00606061		0.854545
40	0.166333	0.00400802	0.0300601	0.012024	0	0	0.753507	0.0300601	0.00400802		0.753507
67_79_83_85	0.00414079	0	0.0414079	0.0434783	0.010352	0.0248447	0.699793	0.171843	0.00414079		0.699793
70	0.041841	0	0.0523013	0.0439331	0.0041841	0.08159	0.579498	0.194561	0.00209205		0.579498
71	0.158664	0	0.0626305	0.045929	0	0.167015	0.390397	0.175365	0		0.390397
72_81	0.14405	0.00208768	0.11691	0.160752	0.00626305	0.0688935	0.336117	0.162839	0.00208768		0.336117
90	0.0306748	0.00204499	0.0552147	0.359918	0.0613497	0.0204499	0.331288	0.137014	0.00204499		0.359918
Max item stability WITHIN dimension	0.964	1	0.876	0.942	1	0.996	0.897796	0.197917	0.00606061

## Sheet: bn_item_stability
Network-based validation of the psychometric questionnaire EDI-3 for the assessment of Eating Disorders Supplementary material 2
ITEM STABILITY of the BULIMIA NERVOSA SUBSAMPLE NETWORK Proportion of times each item is detected in each empirically derived dimension across the replicate samples
Item	LSE+PA	ID+ED	BD+DT	II+IA	MF	A+P	B	C8	C9	C10		Max item stability ACROSS dimensions
41	0.966	0.004	0.002	0.002	0.016	0	0	0.01	0	0		0.966
37	0.964	0.002	0.008	0.002	0.012	0	0	0.01	0.002	0		0.964
10	0.962	0.008	0	0.002	0.014	0	0	0.014	0	0		0.962
50	0.962	0.004	0.006	0.004	0.012	0	0	0.01	0.002	0		0.962
27	0.96	0.006	0.002	0.004	0.014	0	0	0.014	0	0		0.96
42	0.888	0.006	0.01	0.014	0.032	0.002	0	0.04	0.006	0.002		0.888
20	0.867735	0.00601202	0.0140281	0.00801603	0.0300601	0.00400802	0.00601202	0.0541082	0.00801603	0.00200401		0.867735
24	0.84	0.01	0.012	0.002	0.104	0	0	0.03	0.002	0		0.84
18	0.586694	0.102823	0	0.131048	0.0443548	0	0	0.133065	0.00201613	0		0.586694
56	0.395918	0.2	0	0.110204	0.0408163	0.00612245	0.0122449	0.22449	0.0102041	0		0.395918
84	0.258727	0.205339	0	0.0616016	0.0718686	0.0184805	0.0657084	0.305955	0.0123203	0		0.305955
66	0.192149	0.14876	0.00413223	0.00413223	0.0227273	0.159091	0.167355	0.260331	0.0413223	0		0.260331
8_44	0.00408998	0.738241	0	0.00817996	0.0143149	0.0184049	0.00613497	0.202454	0.00817996	0		0.738241
21_26_51	0.00616016	0.731006	0	0.0102669	0.0164271	0.0123203	0.00205339	0.205339	0.0164271	0		0.731006
60	0.00616016	0.731006	0	0.0102669	0.0164271	0.0123203	0.00205339	0.205339	0.0164271	0		0.731006
77	0.00813008	0.71748	0	0.0101626	0.0182927	0.0426829	0.0142276	0.162602	0.0264228	0		0.71748
90	0.0487805	0.693089	0	0.0223577	0.0203252	0.0426829	0.00203252	0.146341	0.0243902	0		0.693089
33	0.0472279	0.687885	0	0.0164271	0.0184805	0.0123203	0.00205339	0.201232	0.0143737	0		0.687885
79_83_85	0.0101626	0.512195	0	0.0853659	0.107724	0.0101626	0.00203252	0.262195	0.0101626	0		0.512195
67	0.0486815	0.505071	0	0.0730223	0.0973631	0.0121704	0.0020284	0.251521	0.010142	0		0.505071
70	0.0121951	0.485772	0	0.0934959	0.136179	0.00813008	0.00406504	0.25	0.0101626	0		0.485772
72_81	0.0145833	0.366667	0.0125	0.266667	0.0770833	0.0229167	0.0270833	0.2	0.0125	0		0.366667
91	0.599198	0.264529	0	0.0440882	0.00601202	0.00601202	0.00200401	0.0721443	0.00601202	0		0.599198
71	0.0040404	0.236364	0.0020202	0.476768	0.0666667	0.00606061	0.0121212	0.187879	0.00808081	0		0.476768
2_12	0	0	1	0	0	0	0	0	0	0		1
9_45_59_62	0	0	1	0	0	0	0	0	0	0		1
31_55	0	0	1	0	0	0	0	0	0	0		1
16_49	0	0	0.998	0	0	0	0	0.002	0	0		0.998
7_25_32	0	0	0.998	0	0	0	0	0.002	0	0		0.998
19	0.016	0	0.98	0	0	0	0	0.002	0.002	0		0.98
01	0.0240481	0	0.771543	0	0.012024	0.126253	0.0240481	0.0300601	0.012024	0		0.771543
11	0	0	0.771084	0	0.0140562	0.154618	0.0301205	0.0220884	0.00803213	0		0.771084
30	0.002	0	0	0.984	0	0.002	0	0.012	0	0		0.984
23_69_73	0.002	0	0	0.98	0.002	0	0	0.014	0.002	0		0.98
15_57	0	0.004	0	0.974	0	0	0	0.016	0.006	0		0.974
17	0	0.006	0	0.972	0	0.002	0	0.02	0	0		0.972
87	0.008	0.006	0	0.956	0.008	0	0	0.02	0.002	0		0.956
76	0.002	0.02	0	0.912	0.006	0.004	0	0.056	0	0		0.912
54	0	0.0301205	0	0.831325	0	0.064257	0.00200803	0.064257	0.00803213	0		0.831325
34	0	0.120724	0	0.804829	0.0100604	0.00402414	0	0.0523139	0.00804829	0		0.804829
65	0.00201207	0.0945674	0	0.704225	0.0301811	0.00603622	0	0.156942	0.00603622	0		0.704225
80	0.056338	0.082495	0	0.661972	0.0301811	0.00804829	0.0120724	0.140845	0.00603622	0.00201207		0.661972
89	0.35	0.014	0	0.586	0.006	0.016	0.006	0.016	0.002	0.004		0.586
3_6_14_48	0.04	0.02	0	0	0.878	0.05	0.002	0.008	0.002	0		0.878
22_39_58	0.04	0.02	0	0	0.878	0.05	0.002	0.008	0.002	0		0.878
35	0.0742972	0.12249	0	0.0220884	0.616466	0.0160643	0.00401606	0.138554	0.0060241	0		0.616466
13_43	0	0.00200803	0.00401606	0	0.0200803	0.927711	0	0.0281124	0.0180723	0		0.927711
29	0	0.00200803	0.00401606	0	0.0200803	0.927711	0	0.0281124	0.0180723	0		0.927711
36_52_63	0	0.00200803	0.00401606	0	0.0200803	0.927711	0	0.0281124	0.0180723	0		0.927711
82	0	0.0461847	0.0060241	0	0.0120482	0.801205	0.0220884	0.0843373	0.0281124	0		0.801205
88	0	0.112474	0.0184049	0.0408998	0.00613497	0.564417	0.0265849	0.161554	0.0674847	0.00204499		0.564417
78	0.00204918	0.102459	0.122951	0	0.00614754	0.459016	0.0758197	0.155738	0.0737705	0.00204918		0.459016
74_75	0	0.232033	0.00616016	0.0595483	0.00616016	0.410678	0.0390144	0.188912	0.0554415	0.00205339		0.410678
4_5_38_46	0.002	0	0	0	0	0	0.996	0.002	0	0		0.996
28	0.002	0	0	0	0	0	0.996	0.002	0	0		0.996
61	0.002	0	0	0	0	0	0.996	0.002	0	0		0.996
64	0.002	0	0	0	0	0	0.996	0.002	0	0		0.996
40	0	0.175758	0.00606061	0	0	0.0383838	0.711111	0.0646465	0.0040404	0		0.711111
68_86	0.0163599	0.0715746	0	0	0.00613497	0.137014	0.578732	0.157464	0.0327198	0		0.578732
53	0.0222672	0.00607287	0.246964	0.00202429	0.01417	0.117409	0.530364	0.0364372	0.0242915	0		0.530364
47	0.00403226	0	0.514113	0.00403226	0.0120968	0.127016	0.27621	0.0362903	0.0262097	0		0.514113
Max item stability WITHIN dimension	0.966	0.738241	1	0.984	0.878	0.927711	0.996	0.305955	0.0737705	0.004
